# Supplementary material for: Trends in Diet and Cancer Research: A Bibliometric and Visualization Analysis
Source: Cancers (Basel). 2023 Jul 25;15(15):3761. doi: 10.3390/cancers15153761 (PMC10417030; doi:10.3390/cancers15153761)
Supplement: Supplementary file 1 [file cancers-15-03761-s001.zip]

Archive with 1 entries (1 files):
- cancers-2442443-supplementary.pdf
